# Supplementary material for: Folate and Vitamin B‐12 Status Is Associated With Bone Mineral Density and Hip Strength of Postmenopausal Chinese‐Singaporean Women
Source: JBMR Plus. 2020 Sep 2;4(10):e10399. doi: 10.1002/jbm4.10399 (PMC7574704; doi:10.1002/jbm4.10399)
Supplement: Supplementary file 1 — Table S1. Results of multivariate linear regression analysis: standardized β coefficients and p values for all independent parameters used in the study. aBMD, vBMD, cortical to total bone ratio, composite strength indices and CTX‐1 were the dependent values in the model. [file JBM4-4-e10399-s001.xlsx]

## Sheet: Sheet1
		Supplementary Table 1: Results of multivariate linear regression analysis: standardized β coefficients and p-values for all independent parameters used in the study. aBMD, vBMD, cortical to total bone ratio, Composite Strength Indices and CTX-1 were the dependent values in the model.
			R2	ln(folate)		ln(vit B12)		Age		BMI		Fat Mass		Lean Mass		vit D		PTH		ln(HOMAIR)
				β	p	β	p	β	p	β	p	β	p	β	p	β	p	β	p	β	p
		DXA aBMD
		aFemoral neck	0.286116	0.243465	0.0175151	0.143218	0.16377	-0.283977	0.00419909	0.256619	0.172449	-0.0524542	0.783589	0.239102	0.0405806	-0.0451053	0.661172	0.0814731	0.437705	-0.0426984	0.70006
		aTotal hip	0.258953	0.336444	0.00148095	0.0754364	0.46968	-0.236627	0.0182615	0.256221	0.181106	-0.0892546	0.646596	0.208394	0.0788007	-0.0360033	0.731255	0.0136495	0.898275	-0.0800493	0.478875
		aL3 vertebra	0.207741	0.148828	0.163258	0.0106199	0.921462	-0.161897	0.114893	-0.0524982	0.789934	0.227986	0.258891	0.369759	0.00303617	-0.0676132	0.533091	-0.196067	0.0784965	-0.252192	0.0330715
		aTotal body	0.296117	0.237037	0.0197606	0.0550376	0.588084	-0.305132	0.00203389	0.297589	0.111795	0.0384392	0.839362	0.247962	0.0326557	-0.0518533	0.611921	-0.180646	0.0853302	-0.245027	0.0281667
		QCT aBMD
		bFemoral neck
		whole	0.279891	0.19938	0.0535901	0.184474	0.077604	-0.287949	0.00412202	0.514868	0.00726536	-0.279309	0.147855	0.121936	0.29486	0.0168692	0.870379	0.0812843	0.441718	-0.126194	0.261898
		cortical	0.221447	0.179776	0.0932579	0.142399	0.188267	-0.224463	0.0296946	0.584121	0.00353298	-0.364958	0.0700011	0.0630424	0.601547	-4.06136e-05	0.999699	0.0263646	0.810046	-0.0950844	0.415371
		trabecular	0.105685	0.0600189	0.598241	0.185495	0.11068	-0.186825	0.0894999	-0.0728021	0.727736	0.236282	0.270674	0.067475	0.602041	-0.00028369	0.998035	0.169712	0.151341	-0.0424568	0.733935
		bTotal hip
		whole	0.248876	0.316996	0.00309426	0.0852328	0.421139	-0.259915	0.0108016	0.238333	0.215633	-0.17114	0.383331	0.194797	0.102957	0.00568736	0.957038	0.0496183	0.645273	-0.0302585	0.791502
		cortical	0.238161	0.302479	0.00494975	0.0419801	0.693569	-0.288798	0.00510101	0.286751	0.139857	-0.252203	0.203275	0.139544	0.244195	0.0142815	0.893155	0.0215649	0.842448	-0.0249013	0.82896
		trabecular	0.137475	0.140402	0.21122	0.160049	0.160337	0.0126579	0.905921	-0.0849889	0.679039	0.202287	0.336499	0.231048	0.0715984	-0.0229187	0.83948	0.101489	0.380396	-0.0257685	0.833583
		QCT vBMD
		bFemoral neck
		whole	0.209059	0.265088	0.0150117	0.0915693	0.399756	-0.19574	0.0590532	0.555329	0.00579429	-0.355426	0.0797977	-0.0394599	0.745604	-0.0345425	0.749918	-6.89105e-05	0.999503	-0.0560195	0.633562
		cortical	0.19323	-0.160868	0.139329	-0.147175	0.181666	0.265247	0.0120215	-0.12964	0.514339	0.285123	0.162626	-0.0478975	0.696628	-0.0936279	0.393212	-0.0739683	0.508164	-0.0530593	0.654793
		trabecular	0.17154	0.258868	0.0201088	0.139853	0.2101	-0.232591	0.0289862	0.333765	0.0999366	-0.14421	0.483897	-0.105045	0.3996	-0.053214	0.631508	0.0808291	0.475604	-0.00103466	0.993131
		cortical to total volume ratio	0.226682	0.213307	0.0464611	0.0921919	0.391267	-0.246265	0.0170227	0.512171	0.00984532	-0.492701	0.0149169	0.0323351	0.788006	0.00730922	0.945601	0.0145261	0.894274	-0.0408442	0.725116
		bTotal hip
		whole	0.148598	0.246884	0.0284711	-0.0173283	0.877681	-0.216068	0.0448932	0.281474	0.170041	-0.291933	0.164006	-0.00584574	0.963039	-0.00647977	0.954029	-0.0644282	0.574622	0.0503841	0.679365
		cortical	0.208394	-0.258626	0.0176028	0.10922	0.315844	0.159196	0.123474	0.0603146	0.759155	0.085789	0.669789	0.112454	0.356473	-0.146916	0.177655	0.0757184	0.494133	-0.21803	0.066244
		trabecular	0.166384	0.317443	0.00481658	0.108049	0.333461	-0.133961	0.205479	0.321636	0.113771	-0.200117	0.333491	-0.0114043	0.927205	-0.0946262	0.395924	-0.0163954	0.885127	0.0475646	0.693316
		cortical to total volume ratio	0.225264	0.298634	0.00588616	0.0197442	0.854143	-0.285536	0.00599072	0.327701	0.0949356	-0.332512	0.0973949	-0.00939158	0.937792	0.0101775	0.924379	-0.0174023	0.873619	0.0518251	0.655848
		aL3 vertebra
		trabecular	0.195122	0.21999	0.0422477	0.0812575	0.454948	-0.355832	0.000816578	-0.0845295	0.670532	0.236405	0.245545	0.0836321	0.495076	-0.00895353	0.93466	-0.0219641	0.843534	-0.191902	0.105574
		cComposite strength indices
		CSI	0.349247	0.0283621	0.770453	0.225728	0.0250608	-0.260515	0.00716014	0.105551	0.55986	-0.392082	0.0350652	-0.0688334	0.537359	0.0684699	0.489081	0.172469	0.0904271	-0.129663	0.228459
		BSI	0.251067	-0.092161	0.377828	0.2716	0.0123125	-0.23294	0.0240317	0.0593667	0.759668	-0.261355	0.186619	-0.116208	0.332548	0.0605329	0.568435	0.238672	0.029892	-0.0647387	0.573783
		ISI	0.351689	0.0327852	0.735445	0.175622	0.078917	-0.236173	0.0142066	0.202418	0.263963	-0.46616	0.012544	-0.0219405	0.843682	0.103803	0.294319	0.141391	0.163117	-0.201831	0.0619979
		aBone resorption marker
		CTX-1	0.152431	-0.201756	0.068802	0.0142467	0.898251	0.0463096	0.660624	0.305411	0.136583	-0.668418	0.00181737	0.129329	0.304751	-0.0798405	0.476874	0.0765431	0.503202	0.123798	0.306641
		a n = 93, b n = 92, c n=91
		A p < 0.05, B p < 0.01
		β: standardized coefficient β
		CSI: Compression Strength Index, BSI: Bending Strength Index, ISI: Impact Strength Index
		CTx-1: C-telopeptide of Type I collagen
